# Supplementary material for: Cardiovascular Paediatric Medicines Development: Have Paediatric Investigation Plans Lost Heart?
Source: Pharmaceutics. 2020 Dec 2;12(12):1176. doi: 10.3390/pharmaceutics12121176 (PMC7761547; doi:10.3390/pharmaceutics12121176)
Supplement: Supplementary file 1 [file pharmaceutics-12-01176-s001.zip]

Archive with 1 entries (1 files):
- pharmaceutics-1022056-supplementary.xlsx
