# Supplementary material for: Cardiovascular Paediatric Medicines Development: Have Paediatric Investigation Plans Lost Heart?
Source: Pharmaceutics. 2020 Dec 2;12(12):1176. doi: 10.3390/pharmaceutics12121176 (PMC7761547; doi:10.3390/pharmaceutics12121176)
Supplement: Supplementary file 1 [file pharmaceutics-12-01176-s001.zip › pharmaceutics-1022056-supplementary.xlsx]

## Sheet: Supplementary Information
Supplementary Information
Current landscape of paediatric investigation plans with a focus on cardiovascular diseases
Bethany Faulkner, Begona Delgado-Charro
Contents
S1 Overall Paediatric Investigation Plans (PIPs) published by the EMA since 2007
S2 PIPs published per year and subdivided by decision type
S3 PIPs published per EMA therapeutic area and subdivided by decision type
S4 Number of active substances on the APN, IPL and OPPL for each therapeutic area
S5 Active substances on the IPL with and indication of hypertension in paediatrics
S6 The PCMN constructed using APN, IPL and OPPL
S7 Cardiovascular medicines with associated positive PIPs and EPARs

## Sheet: S1-1 Overall
Paediatric investigation plans (PIPs):
PIP decision type:
P = decision agreeing on a investigation plan, with or without partial waiver(s) and or deferral(s)
PM = decision on the application for modification of an agreed PIP
RP = decision refers to a refusal on a proposed PIP
RPM = decision refers to a refusal on the application for modification of an agreed PIP
RW = decision refers to a refusal on a request for waiver in all age groups for the listed condition(s)
W = decision granting a waiver in all age groups for all conditions/indications
Total decisions since beginning of Paediatric Regulation (2007):
Type of decision:		Number:
P		483
PM		656
RP		11
RPM		11
RW		27
W		678	Total:	1866
Few numbers of refusals but large numbers of waivers?

## Sheet: S1-2 PIPs by year and decision
Year	Total number of PIPs/year:	Decision Type
		P	PM	Positive	RP	RPM	RW	W
2019	162	42	74	116	1	6	1	38
2018	348	62	191	253	0	0	4	91
2017	238	41	108	149	2	4	1	82
2016	181	37	84	121	2	1	3	54
2015	136	29	55	84	0	0	1	51
2014	120	33	37	70	1	0	1	48
2013	113	27	30	57	0	0	2	54
2012	101	28	26	54	1	0	1	45
2011	97	29	20	49	0	0	3	45
2010	178	106	17	123	0	0	2	53
2009	122	29	12	41	4	0	7	70
2008	66	20	2	22	0	0	1	43
2007	3	0	0	0	0	0	0	3
Total	1865	483	656	1139	11	11	27	677

## Sheet: S1-3 PIP by therapeutic area
Therapeutic area
	Total PIPs	P	PM	RP	RPM	RW	W
Cardiovascular	224	17	39	3	0	4	161
Endocrinology/gynacology/fertility/metabolism	216	47	70	1	1	0	97
Pneumology-allergology	186	111	46	1	6	3	19
Oncology	229	45	70	0	0	2	112
Infectious diseases	169	56	94	0	0	1	18
Immunology/rheumatology/transplantation	115	31	49	0	0	2	33
Neurology	114	22	53	0	0	4	35
Gastroenterology/hepatology	90	35	35	1	0	3	16
Haematology/hemostaseology	92	16	54	0	1	2	19
Dermatology	63	21	19	0	0	0	23
Vaccines	65	22	36	0	0	0	7
Pain	50	8	11	1	0	0	30
Ophthalmology	60	7	12	0	0	1	40
Psychiatry	31	8	13	2	0	1	7
Uro/nephrology	33	5	14	0	1	0	13
Diagnostic	21	6	5	0	0	1	9
Oto/rhino/laryngology	11	3	1	1	0	0	6
Neonatology/paediatric intensive care	12	9	2	0	0	0	1
Anaesthesiology	9	4	2	0	0	2	1
Nutrition	4	2	1	0	0	0	1
Other	80	12	35	1	2	1	29
	1874
% of PIPs in CVD	11.953
% of PIPs in Endo	11.5261
% of PIPs in Oncology	12.2199

## Sheet: S1-4 Assessment of needs
Needs for paediatric medicines as assessed by the Paediatric Working Party (PEG), EMA:
Therapeutic Group
	Active Substances according to PEG	Active Substances in Inventory
Anaesthesiology	37	N/A
Cardiovascular	59	29
Diabetes (Type 1 and 2)	14	N/A
Endocrinology	N/A	13
Gastroenterology	29	18
Immunology	17	N/A
Infectious diseases	23 (excl. antibiotics)	82
Nephro-urology	36	26
Neurology (epilepsy and migraine)	39	N/A
Obstructive lung disease	15	N/A
Oncology	56	N/A
Ophthalmology	N/A	14
Pain	15	N/A
Psychiatry	32	N/A
Respiratory	N/A	15
Rheumatology	21	N/A
Total	393 (with duplication)	200 (up to the current day)
Inventory written using information from PEG and the European Survey
The Off-Patent Priority List (as of 2013):
Therapeutic Group	Active Substances
Cardiology	2
Psychiatry	1
Endocrinology	3
Gastroenterology	3
Haematology	2
Immunology	4
Infections	5
Anaesthesiology	1
Metabolism	2
Neonatology	4
Nephro-urology	4
Neurology	7
Oncology	13
Pain	3
Pneumology	6
Rheumatology	5
Total	65

## Sheet: S5 Anti-hypertensives
Inventory of Paediatric Therapeutic Needs for Anti-hypertensive indications (as of 2014):
Product:	Current needs:
Clonidine	age-appropriate formulation and data on PK, efficacy and safety								Need:	Number of products:
Labetalol	age-appropriate formulation and data on PK, efficacy and safety								Age-appropriate formulation	19
Atenolol	data on PK/dose, efficacy and safety in children < 12 years including neonates								Data on PK/dose efficacy and safety	22
Carvedilol	age-appropriate formulation and data on PK, efficacy and safety								PIP agreed for hypertension	6
Esmolol	age-appropriate formulation and data on PK, efficacy and safety
Metoprolol	age-appropriate formulation and data on PK, efficacy and safety
Propranolol	data on PK/dose, efficacy and safety
Sotalol	age-appropriate formulation and data on PK, efficacy and safety
Bendroflumethiazide	age-appropriate formulation
Clorothiazide	data on PK/dose, efficacy and safety
Hydrochlorothiazide	age-appropriate formulation and data on PK, efficacy and safety
Metolazone	age-appropriate formulation and data on PK, efficacy and safety
Candesartan	age-appropriate formulation and data on PK, efficacy and safety
Azilsartan	PIP agreed for treatment of hypertension
Irbesartan	age-appropriate formulation and data on PK, efficacy and safety
Valsartan	PIP agreed for treatment of hypertension
Telmisartan	age-appropriate formulation and data on PK, efficacy and safety
Losartan	PIP agreed for treatment of hypertension
Captopril	age-appropriate formulation and data on PK, efficacy and safety specifically in neonates and infants
Enalapril	PIP agreed for treatment of hypertension
Ramipril	re-analysis of the benefit/risk in children based on existing data, define lower age limit and investigate where needed, age-appropriate formulation
Lisinopril	age-appropriate formulation and data on PK, efficacy and safety in children < 6 years
Amlodipine	age-appropriate formulation and data on PK, efficacy and safety od children < 6 years
Nicardipine	age-appropriate formulation and data on PK, efficacy and safety
Nifedipine	age-appropriate formulation and data on PK, efficacy and safety
Bosentan	PIP agreed for treatment of hypertension
Inhaled Nitric Oxide	data on efficacy and safety in preterm infants below 34 weeks of gestational age
Nitroprusside	age-appropriate formulation and data on PK, efficacy and safety
Prostracyclin and related analogues	data on PK/dose, efficacy and safety
Sildenafil	PIP agreed for treatment of hypertension

## Sheet: S1-6 Cardiovascular Needs
Active Substances with Paediatric Needs:
Compilation of PEG, inventory and off-patent priority list.
Active Substance	Indication	Positive PIP agreed?
Norepinephrine	Acute hypotension				Total number of active substances		61
Verapamil	Arrhythmias				Active substances with agreed PIP		9
Amiodarone	Arrhythmias				% number with agreed PIP		14.7541
Flecainide	Arrhythmias
Propafenone	Arrhythmias
Propranolol	Arrhythmias, hypertension				Cardiovascular needs represented 15% of the total paediatric needs as assessed by the PEG.
Epinephrine	Cardiac arrest
Arginine-vasopressin	Cardiogenic shock				How many completed PIPs?
Dopamine	Cardiogenic shock, acute heart failure	Yes (PM)	P/0108/2018		What changes came about?
Dobutamine	Cardiogenic shock, acute heart failure	Yes (PM)	P/0182/2017		Changes to labels, SmPCs, formulation?
Bisoprolol	Chronic heart failure				How many of these have paediatric information now available in SmPC?
Atorvastatin	Dyslipidemia
Fluvastatin	Dyslipidemia				Indication	Number of PIPs
Lovastatin	Dyslipidemia				Pulmonary hypertension	6
Telmisartan	Essential hypertension				Heart failure	4
Levosimendan	Heart failure				Atherothrombotic events	1
Enoximone	Heart failure
Nitroprusside	Heart failure, hypertensive crisis				What is the prevelance of these conditions in paediatrics?
Milrinone	Heart failure, low cardiac output following surgery
Pravastatin	Heterozygous hypercholesterolemia				Total number of PIPs in cardiovascular diseases	P	PM	RP	RW	RPM	W
Acebutol	Hypertenion				224	17	39	3	4	0	161
Dihydralazine	Hypertension
Nifedipine	Hypertension
Amlodipine	Hypertension
Nicardipine	Hypertension
Clonidine	Hypertension
Prazosin	Hypertension
Candesartan	Hypertension
Valsartan	Hypertension	Yes (PM)	P/125/2009
Labetalol	Hypertension emergencies, hypertension
Atenolol	Hypertension, arrhythmias
Metoprolol	Hypertension, arrhythmias
Esmolol	Hypertension, arrhythmias
Captopril	Hypertension, heart failure	Yes (P) - heart failure	P/0206/2014
Ramipril	Hypertension, heart failure
Enalapril	Hypertension, heart failure	Yes (PM)	P/0357/2018
Spironolactone	Hypertension, heart failure
Hydrochlorothiazide/chlorothiazide	Hypertension, heart failure
Carvedilol	Hypertension, heart failure, angina
Furosemide	Hypertension, heart failure, oedema	Yes (P) - discontinued due to Kidzpharma Inc. ceasing operations	P/245/2011
Irbesartan	Hypertension, renal disease
Indometacin	Patent ductus arteriosus (PDA) closure
LMWH	Prevention and treatment of thrombosis
Warfarin	Prevention and treatment of thrombosis
Heparin	Prevention and treatment of venous and arterial thrombosis
Enoxaparin	Prevention and treatment of VTE
Dalteparin	Prevention and treatment of VTE, MI, anticoagulation for hemodialysis and hemofiltration
Dipyridamole	Prevention of arterial thrombosis
Aspirin	Prevention of arterial thrombosis, Kawasaki disease
Clopidogrel	Prevention of atherothrombotic events	Yes (PM)	P/233/2010
Simvastatin	Prevention of cardiovascular complications, hypercholesterolemia
Colesevelam	Primary hypercholesterolemia
Bosentan	Pulmonary arterial hypertension	Yes (PM) - PAH	P/0090/2013
Inhaled nitric oxide	Pulmonary hypertension
Sildenafil	Pulmonary hypertension	Yes (PM)	P/0016/2019
Iloprost	Pulmonary hypertension
Prostacyclin (and related analogues)	Pulmonary hypertension, low cardiac output	Yes (P)	P/85/2011
Adenosine TP	Reduction of supraventricular tachycardia, cardioversion
Sotalol	Supraventricular and ventricular arrhythmias
Alteplase	Thrombolysis
Urokinase	Thrombotic events
Lidocaine	Ventricular fibrillation, tachycardia

## Sheet: S1-7 CV Positive PIPs
PIP Decision Number	Drug Name	Indication	Completed?	Compliance check?	EPAR Number	SmPC section 4.2	SmPC section 4.3	SmPC section 4.4	SmPC section 4.5	SmPC section 4.8	SmPC section 5.1	SmPC section 5.2	SmPC section 5.3
P/0395/2018	Adcirca, tadalafil	Pulmonary arterial hypertension and Persistent Pulmonary Hypertension of the Newborn (PPHN)	No (March 2021)	No	EMEA/H/C/001021	Safety and efficacy has not been established	N/A	N/A	N/A	N/A	Youngest patient included in efficacy and safety trials was 14 years old, safety and efficacy demonstrated to be the same as adults. The EMA has deferred the obligation to submit the results of studies in one or more subsets of the paediatric population	N/A	N/A
P/0289/2016	Adempas, riociguat	Pulmonary arterial hypertension	No (Dec 2020)	No	EMEA/H/C/002737	Safety and efficacy has not been established	N/A	N/A	N/A	N/A	EMA has deferred the obligation to submit the results of studies in one or more subsets of the paediatric population	No studies have beeen conducted to investigate the pharmacokinetics in paediatric patients	Data of studies conducted on juvenile animals
P/0068/2013	anacetrapib	Hypercholesterolaemia	N/A - Discontinued, MSD concluded that the clinical profile does not support regulatory filing	N/A	N/A	N/A	N/A	N/A	N/A	N/A	N/A	N/A	N/A
P/0159/2019	Angiotensin II	Hypotension associated with distributive or vasodilatory shock	No (March 2024)	No	No EPAR or SPC available	N/A	N/A	N/A	N/A	N/A	N/A	N/A	N/A
P/177/2009	Benzo derivative	Hypertension	N/A - Discontinued due to unsatisfactory safety profile in adults	N/A	N/A	N/A	N/A	N/A	N/A	N/A	N/A	N/A	N/A
P/0205/2018	Brilique, ticagrelor	Prevention of vaso-occlusive crisis in sickle cell disease	No	No	EMEA/H/C/001241	Safety and efficacy has not been established	N/A	N/A	N/A	N/A	EMA has waived the obligation to submit the results of studies in all subsets of the paediatric population in ACS and history of MI	No studies have beeen conducted to investigate the pharmacokinetics in paediatric patients	N/A
P/0203/2014	Cangrelor (tetrasodium)	Prevention of thrombotic events in paediatric patients undergoing diagnostic and/or therapeutic percutaneous vascular procedures	Yes (June 2017)	No	EMEA/H/C/003773	Safety and efficacy has not been established	N/A	N/A	N/A	N/A	EMA has waived the obligation to submit the results of studies in one or more subsets of the paediatric population	No studies have beeen conducted to investigate the pharmacokinetics in paediatric patients	N/A
P/0206/2014	Captopril	Heart failure	Yes (Sep 2018)	No	No EPAR or SPC available	N/A	N/A	N/A	N/A	N/A	N/A	N/A	N/A
P/0009/2014	Clevidipine butyrate	Blood pressure management in perioperative period	Yes (Feb 2016)	No	No EPAR (data taken from Cleviprex SmPC)	Safety and efficacy has not been established	N/A	N/A	N/A	N/A	N/A	N/A	N/A
P/190/2009	Clopidogrel BMS	Prevention of thrombosis and thromboembolic events in children at risk	N/A - Discontinued as medicine withdrawn from market	N/A	N/A	N/A	N/A	N/A	N/A	N/A	N/A	N/A	N/A
P/189/2009	Clopidogrel Zentiva	Prevention of thrombosis and thromboembolic events in children at risk	Yes (June 2014)	No	EMEA/H/C/000975	Should not be used in children because of efficacy concerns	N/A	N/A	N/A	N/A	Results from paediatric studies demonstrate comparable results with adults but no significant difference shown between drug and placebo	N/A	N/A
P/0101/2013	Corlentor, ivabradine	Heart failure	Yes (March 2014)	Yes	EMEA/H/C/000598	Safety and efficacy has not been established. Available data is given but no recommendation on posology can be made	N/A	N/A	Interaction studies have only been performed in adults	N/A	Results from paediatric studies demonstrated improvements that were not statistically signficant. The safety profile, over one year, was similar to that of adults. Long term effects on growth, ouberty and general development as well as long term efficacy have not been studied. EMA has waived the obligation to submit results of studies in children aged 0-6 months for treatment of heart failure.	The pharmacokinetic profile in paediatrics 6months to <18 years is similar to that described in adults when a titration scheme based on age and weight is applied.	N/A
P/28/2010	Dalcetrapib	Lipoprotein deficiency	No (Oct 2020)	No	No EPAR or SPC available	N/A	N/A	N/A	N/A	N/A	N/A	N/A	N/A
P/0168/2018	Dexxience, Betrixaban	Prevention of VTE	N/A - Discontinued - MA refused for use in EU	N/A	N/A	N/A	N/A	N/A	N/A	N/A	N/A	N/A	N/A
P/0182/2017	Dobutamine	Neonatal circulatory failure	No (March 2023)	No	No EPAR or SPC available	N/A	N/A	N/A	N/A	N/A	N/A	N/A	N/A
P/0108/2018	Dopamine	Hypotension	No (April 2021)	No	No EPAR or SPC available	N/A	N/A	N/A	N/A	N/A	N/A	N/A	N/A
P/0034/2019	Edarbi, Azilsartan medoxomil	Hypertension	No (April 2021)	No	EMEA/H/C/002293	Safety and efficacy has not been established	N/A	N/A	N/A	N/A	EMA has deferred the obligation to submit the results of studies in one or more subsets of the paediatric population	No studies have beeen conducted to investigate the pharmacokinetics in paediatric patients	N/A
P/0177/2016	Eleclazine	Long QT syndromes	N/A - Discontinued due to lack of efficacy in adults	N/A	N/A	N/A	N/A	N/A	N/A	N/A	N/A	N/A	N/A
P/0178/2016	Eleclazine	Hypertrophic cardiomyopathy	N/A - Discontinued due to lack of efficacy in adults	N/A	N/A	N/A	N/A	N/A	N/A	N/A	N/A	N/A	N/A
P/0154/2018	Eliquis, apixaban	Prevention of VTE	No (March 2022)	No	EMEA/H/C/002148	Safety and efficacy has not been established	N/A	N/A	N/A	N/A	EMA has deferred the obligation to submit the results of studies in one or more subsets of the paediatric population	N/A	Preclinical data reveal no special hazard for humans based on juvenile toxicity studies
P/0153/2018	Eliquis, apixaban	Treatment of VTE	No (August 2022)	No	EMEA/H/C/002148	Safety and efficacy has not been established	N/A	N/A	N/A	N/A	EMA has deferred the obligation to submit the results of studies in one or more subsets of the paediatric population	N/A	Preclinical data reveal no special hazard for humans based on juvenile toxicity studies
P/0357/2018	Enalapril (maleate)	Heart failure	Yes (April 2019)	No	No EPAR or SPC available	N/A	N/A	N/A	N/A	N/A	N/A	N/A	N/A
P/0219/2014	Enalapril (maleate)	Heart failure	Yes (March 2018)	No	No EPAR or SPC available	N/A	N/A	N/A	N/A	N/A	N/A	N/A	N/A
P/0112/2014	Enalapril (maleate)	Hypertension	Yes (Feb 2018)	No	No EPAR or SPC available	N/A	N/A	N/A	N/A	N/A	N/A	N/A	N/A
P/0042/2019	Etripamil	Supraventricular tachycardia	No (Dec 2024)	No	No EPAR or SPC available	N/A	N/A	N/A	N/A	N/A	N/A	N/A	N/A
P/15/2011	Ezetimibe	Treatment of primary hypercholesterolaemia	Yes (April 2012)	Yes	No EPAR (data taken from Ezetrol SmPC)	Initiation of treatment must be performed under the review of a specialist. Safety and efficacy has not been established, current data available.	N/A	Efficacy and safety in patients 6 to 10 years have been evaluated, details given.	Interaction studies have only been performed in adults	Details of study involving paediatric patients	Results from paediatric studies included but no recommendation for posology can be made	Pharmacokinetics are similar between children (>6 years) and adults	N/A
P/85/2011	Glivec, imatinib	Pulmonary arterial hypertension	Yes (Sep 2013)	No	EMEA/H/C/000406	N/A	N/A	N/A	N/A	N/A	N/A	N/A	N/A
P/0285/2016	Glybera, alipogene tiparvovec	The positive decision was to grant a waiver?		No	N/A	N/A	N/A	N/A	N/A	N/A	N/A	N/A	N/A
P/123/2008	Iscover, clopidogrel	Prevention of thrombosis and thromboembolic events in children at risk	Yes (June 2014)	No	EMEA/H/C/000175	Clopidogrel should not be used in children because of efficacy concerns	N/A	N/A	N/A	N/A	Results from paediatric studies demonstrate comparable results with adults but no significant difference shown between drug and placebo	N/A	N/A
P/0273/2018	Landiolol (HCl)	Supraventricular tachycardia	No (Dec 2021)	No	No EPAR or SPC available	N/A	N/A	N/A	N/A	N/A	N/A	N/A	N/A
P/0368/2018	Lixiana, edoxaban	Prevention of arterial thromboembolism and prevetion and treatment of VTE	No (Dec 2022)	No	EMEA/H/C/002629	Safety and efficacy have not been established	N/A	N/A	N/A	N/A	EMA has deferred the obligation to submit the results of studies in one or more subsets of the population	N/A	N/A
P/9/2008	Losartan potassium	Hypertension and proteinuria	Yes (Feb 2009)	Yes	Cozaar in final stages of EMA decisions for marketing authorisation	N/A	N/A	N/A	N/A	N/A	N/A	N/A	N/A
P/0106/2019	Mavacamten	Hypertrophic cardiomyopathy	No (March 2029)	No	No EPAR or SPC available	N/A	N/A	N/A	N/A	N/A	N/A	N/A	N/A
P/0110/2019	N-hydroxy-5-methyfuran…	Heart failure	No (Oct 2028)	No	No EPAR or SPC available	N/A	N/A	N/A	N/A	N/A	N/A	N/A	N/A
P/0172/2019	Omecamtiv mecarbil	Heart failure	No (June 2026)	No	No EPAR or SPC available	N/A	N/A	N/A	N/A	N/A	N/A	N/A	N/A
P/0377/2017	Omega-3-carboxylic acids	Dyslipidemia	No (March 2023)	No	No EPAR or SPC available	N/A	N/A	N/A	N/A	N/A	N/A	N/A	N/A
P/0049/2016	Opsumit, Macitentan	Pulmonary arterial hypertension	No (Dec 2022)	No	EMEA/H/C/002697	Safety and efficacy has not been established	N/A	N/A	Interaction studies have only been performed in adults	Safety has not yet been established	EMA has deferred the obligation to submit the results in all subsets of the paediatric population	N/A	Treatment of juvenile rats caused reduced body weight gain leading to secondary effects of development
P/233/2010	Plavix, clopidogrel	Prevention of thrombosis and thromboembolic events in children at risk	Yes (Nov 2010)	Yes	EMEA/H/C/000174	Clopidogrel should not be used in children because of efficacy concerns	N/A	N/A	N/A	N/A	Results from paediatric studies demonstrate comparable results with adults but no significant difference shown between drug and placebo	N/A	N/A
P/0399/2018	Pradaxa, dabigatran	Treatment and prevention of VTE	Yes (April 2019)	No	EMEA/H/C/000829	There is no relevant use for the indication of prevention of VTE in patients that have undergone total hip or total knee replacement surgery	N/A	N/A	N/A	N/A	EMA has waived the obligation to submit results of studies in all subsets of the paediatric population in prevention of thrombolic events for the granted indication	N/A	N/A
P/0102/2013	Procoralan, ivabradine	Heart failure	Yes (March 2014)	Yes	EMEA/H/C/000597	Safety and efficacy has not been established. Available data is given but no recommendation on posology can be made	N/A	N/A	Interaction studies have only been performed in adults	N/A	Results not statistically significant compared to placebo but the safety profile, over 1 year, was similar to that in adults	The pharmacokinetic profile in paediatrics 6months to <18 years is similar to that described in adults when a titration scheme based on age and weight is applied.	N/A
P/0030/2019	Rapiscan, regadenoson	Diagnostic evaluation of myocardial perfusion disturbances	No (Dec 2023)	No	EMEA/H/C/001176	Safety and efficacy has not been established	N/A	N/A	N/A	N/A	EMA has deferred the obligation to submit the results of studies in one or more subsets of the paediatric population	No studies have beeen conducted to investigate the pharmacokinetics in paediatric patients	N/A
P/0227/2014	Rasilez, aliskiren	Primary and secondary hypertension	No (Dec 2020)	No	EMEA/H/C/000780	Contraindicated in children less than 2 years. It should not be used in children aged 2 - 6years because of safety concerns due to potential aliskiren overexposure. Safety and efficact in children 6 - 17 years has not been established	Contradindication in children from birth to 2 years	There is potential for aliskiren overexposure in children with an immature P-gp drug transporter system. The age at which the transporter system is mature cannot be determined	N/A	Randomised, double-blind trial found that the frequency, type and severity of ADRs in children were generally similar to those seen in adults. No overall clinically relevent adverse impact on patients aged 6 - 17 was observed.	In patients aged 6 to 17 years, results showed a decrease in blood pressure in a dose-dependant manner over the first 4 weeks of treatment but after that results were comparable with placebo. Treatment was well tolerated.	In patients 6 - 17 years, study results suggest that age, body weight and gender have no significant effect on aliskiren systemic exposure	Increased aliskiren exposure in juvenile rats led to high mortality and morbidity but appears to be attributed mainly to lack of maturation of P-gp in the GI tract. There is therefore a potential for aliskiren overexposure in paediatric patients with immature MDR1 efflux system.
P/0104/2018	Repatha, evolocumab	Heterozygous and homozygous familial hypercholesterolaemia	No (Dec 2021)	No	EMEA/H/C/003766	In patients over 12 years the initial recommended dose in 420mg once monthly. The safety and efficacy have not been established in children less than 12 years - no data are available.	N/A	N/A	N/A	There is limited experience using this drug in paediatric patients. Fourteen patients aged greater than 12 years were included in clinical studies and no difference in safety was observed between adolescent and adult patients.	Limited dara available. EMA has deferred the obligation to submit results of studies in one or more subsets of the paediatric population	N/A	N/A
P/87/2009	Rolofylline	Heart failure	No (Discontinued - lack of efficacy in adults)		N/A	N/A	N/A	N/A	N/A	N/A	N/A	N/A	N/A
P/229/2010	Rosuvastatin (calcium)	Primary hypercholesterolaemia	Yes (April 2014)	Yes	No EPAR (data taken from Crestor SmPC)	Paediatric use should only be carried out by specialists. Dosing ranges given for children aged 6 to 17 years. Safety and efficacy have not been studied in children under 6, therefore not recommended in this age group	N/A	After two years of study treatment, no effect on growth, weight, BMI or sexual maturation was detected. CK elevations and muscle symptoms were observed more frequently in paediatric than in adults.	Interaction studies have only been performed in adults	CK elevations and muscle symptoms were observed more frequently in paediatrics compared to adults but in other respects the safety profile was the same as adults	The drug was more effective in paediatrics when compared to a placebo	Exposure in paediatric patients appears comparable to or lower than that in adult patients. Exposure was predictable with respect to dose and time over a 2 year period	N/A
P/0354/2016	sacubitril, valsartan	Heart failure	No (Dec 2021)	No	EMEA/H/C/004062	Safety and efficacy has not been established	N/A	N/A	N/A	N/A	EMA has deferred the obligation to submit the results of studies in one or more subset of the paediatric population.	N/A	Treatment of juvenile rats caused a reduction in age-related bone mass development and elongation. Low doses also produced persistent irreversible kidney changes consisting of tubular nephropathy and pelvic dilatation.
P/0259/2016	Selepressin	Septic shock in paediatrics patients in need of vasopressor support	No (May 2026)	No	No EPAR or SPC available	N/A	N/A	N/A	N/A	N/A	N/A	N/A	N/A
P/0292/2016	Serelaxin	Heart failure	N/A - Discontinued due to lack of efficacy in adults and children	N/A	N/A	N/A	N/A	N/A	N/A	N/A	N/A	N/A	N/A
P/0013/2012	Treprostinil diethanolamine	Pulmonary arterial hypertension	No (Dec 2025)	No	No EPAR or SPC available	N/A	N/A	N/A	N/A	N/A	N/A	N/A	N/A
P/125/2009	Valsartan	Hypertension	Yes (Sep 2009)	Yes	No EPAR (data taken from Diovan SmPC)	Adminstration instructions for patient aged 6 to 18 years. Safety and efficacy in children less than 6 years has not been established.	N/A	List of precautions for use in certain paediatric patients (those with hepatic and renal dysfunctions)	Caution is recommended where underlying renal abnormalities are common especially in concomitant use with other subtances that inhibit the renin-angiotensin-aldosterone system. Renal function and serum potassium should be closely monitored	No relevant differences in ADRs were reported between children and adults taking this drug. Hyperkalaemia was more frequently observed in children with CKD.	In paediatric studies (6 to 18 years) the drug reduced blood pressure in a dose-dependent manner. In patients less than 6 years old dose-response could not be demonstrated and the treatment difference compared to placebo was not significant which is why it is not recommended in this age group.	Clearance of the drug is comparable across age range (1 to 16) and similar to that of adults	Effects on renal maturation of juvenile rats cannot be excluded consequently, a clinical relevance in children <1 year cannot be excluded. Preclincial data do not indicate a safety concern for children older than 1.
P/0070/2017	Vericiguat	Left ventricular failure with reduced ejection fraction	No (March 2028)	No	No EPAR or SPC available	N/A	N/A	N/A	N/A	N/A	N/A	N/A	N/A
P/0077/2019	Volibris, ambrisentan	Pulmonary arterial hypertension	No (April 2021)	No	EMEA/H/C/000839	Safety and efficacy has not been established	N/A	N/A	N/A	N/A	N/A	N/A	Juvenile rats experienced a decrease in brain weight after breathing sounds, apnoea and hypoxia were observed. The clinical relevancy of this finding to the paediatric population is not fully understood
P/0131/2016	Vorapaxar	Prevention of thrombolic events	N/A - Discontinued due to lack of marketing authorisation approval in the EU/EEA	N/A	N/A	N/A	N/A	N/A	N/A	N/A	N/A	N/A	N/A
P/0126/2019	Xarelto, rivaroxaban	Treatment of VTE	Yes (Oct 2019)	No	EMEA/H/C/000944	Safety and efficacy has not been established	N/A	N/A	N/A	N/A	EMA has deferred the obligation to submit the results of studies in one or more subsets of the paediatric population for treatment, the EMA has waived the obligation to submit the results of studies in prevention	Safety and efficacy have not been established	No special hazard for humans based on conventional studies involving juvenile toxicity
Only 7 available PIPs for CV diseases have had a compliance check (i.e. the studies have been completed) and some have found negative impacts.

## Sheet: S1-8 Combination CV with waiver
	Combination Products in the cardiovascular area for which PIP waivers were granted
Product	Drug 1	Drug 2	Drug 3
1	ezetimbe	rosuvastatin
2	candesartan	amlodipine
3	ezetimibe	rosuvastatin
4	rosuvastatin	aspirin
5	atorvastatin	ezetimibe
6	bempedoic acid	ezetimibe
7	bisoprolol	perindopril	amlodipine
8	amlodipine	irbesartan	hydrochlorothiazide
9	amlodipine	candesartan	hydrochlorothiazide
10	rosuvastatin	ezetimibe
11	rosuvastatin	ezetimibe
12	rosuvastatin	amlodipine
13	rosuvastatin	amlodipine
14	rosuvastatin	ezetimibe
15	olmesartan	amlodipine	hydrochlorothiazide
16	ramipril	indapamide
17	prasugrel	aspirin
18	amlodipine	perindopril
19	candesartan	amlodipine
20	atorvastatin	ezetimibe
21	amlodipine	candesartan	hydrochlorothiazide
22	candesartan	amlodipine
23	amlodipine	atorvastatin
24	amlodipine	valsartan	hydrochlorothiazide
25	perindopril	amlodipine
26	ramipril	amlodipine	hydrochlorothiazide
27	amlodipine	rosuvastatin
28	macitentan	tadalafil
29	amlodipine	perindopril	indapamide
30	rosuvastatin	ezetimibe
31	olmesartan	rosuvastatin
32	atorvastatin	perindopril
33	ramipril	amlodipine
34	olmesartan	amlodipine
35	telmisartan	amlodipine
36	torasemide	lisinopril
37	hydrochlorothiazide	nebivolol
38	ezetimibe	atorvastatin
39	ranolazine	dronedarone
40	candesartan	amlodipine
41	perindopril	amlodipine
42	candesartan	amlodipine
43	amlodipine	perindopril
44	amlodipine	ramipril
45	amlodipine	valsartan
46	perindopril	bisoprolol
47	rosuvastatin	aspirin
48	amlodipine	ramipril
49	amlodipine	ramipril
50	telmisartan	amlodipine
51	amlodipine	olmesartan
52	aspirin	omeprazole
53	ezetimibe	rosuvastatin
54	ezetimibe	atorvastatin
55	ramipril	amlodipine
56	valsartan	atorvastatin
57	amlodipine	ramipril
58	clopidogrel	aspirin
59	ivabradine	metoprolol
60	valsartan	rosuvastatin	hydrochlorothiazide
61	rosuvastatin	ezetimibe
62	amlodipine	losartan
63	bisoprolol	amlodipine
64	amlodipine	losartan
65	valsartan	indapamide
66	perindopril	indapamide	amlodipine
67	amlodipine	atorvastatin
68	perindopril	indapamide	amlodipine
69	ezetimibe	rosuvastatin
70	amlodipine	valsartan
71	perindopril	indapamide	amlodipine
72	atorvastatin	ramipril	aspirin
73	perindopril	amlodipine
74	amlodipine	candesartan
75	azilsartan	chortalidone
76	rosuvastatin	aspirin
77	amlodipine	lisinopril	rosuvastatin
78	rosuvastatin	ezetimibe
79	ezetimibe	simvastatin
80	amlodipine	valsartan
81	glimepiride	atorvastatin
82	nifedipine	candesartan
83	clopidogrel	aspirin
84	ezetimibe	atorvastatin
85	clopidogrel	aspirin
86	amlodipine	valsartan
87	pravastatin	aspirin
88	perindopril	amlodipine
89	ezetimibe	simvastatin
90	amlodipine	atorvastatin
91	amlodipine	perindopril
92	atorvastatin	amlodipine
93	perindopril	indapamide	amlodipine
94	amlodipine	losartan
95	amlodipine	valsartan
96	perindopril	amlodipine
97	indapamide	amlodipine
98	telmisartan	hydrochlorothiazide
99	amlodipine	perindopril
100	amlodipine	ramipril
101	amlodipine	valsartan	hydrochlorothiazide
102	atorvastatin	amlodipine
103	amlodipine	bisoprolol
104	olmesartan	amlodipine	hydrochlorothiazide
105	olmesartan	amlodipine	hydrochlorothiazide
106	aliskiren	amlodipine	hydrochlorothiazide
107	olmesartan	amlodipine	hydrochlorothiazide
108	simvastatin	ramipril	aspirin
109	aliskiren	amlodipine
110	aliskiren	amlodipine
111	aliskiren	amlodipine
112	simvastatin	fenofibrate
113	bisoprolol	aspirin
114	bisoprolol	aspirin
115	bisoprolol	aspirin
116	bisoprolol	aspirin
117	bisoprolol	aspirin
118	aliskiren	hydrochlorothiazide
119	telmisartan	amlodipine
120	amlodipine	valsartan	hydrochlorothiazide
121	aliskiren	valsartan
122	amlodipine	valsartan	hydrochlorothiazide
123	telmisartan	ramipril
124	candesartan	hydrochlorothiazide
125	candesartan	hydrochlorothiazide
126	atorvastatin	perindopril	indapamide
127	indapamide	perindopril	rosuvastatin
128	ramipril	atorvastatin	amlodipine
129	atorvastatin	ezetimibe
130	rosuvastatin	amlodipine
131	bempedoic acid	ezetimibe
132	rosuvastatin	fenofibrate
133	bisoprolol	ramipril
134	ramipril	bisoprolol
135	rosuvastatin	ezetimibe
136	candesartan	atorvastatin	amlodipine
137	aspirin	rosuvastatin	indapamide
138	ezetimibe	atorvastatin
139	rosuvastatin	ezetimibe
140	irbesartan	amlodipine
141	rosuvastatin	ramipril
142	rosuvastatin	ramipril
143	amlodipine	irbesartan
144	telmisartan	indapamide
145	verapamil	trandolapril
146	zofenopril	nebivolol
